# Supplementary material for: Transcriptional Regulator DasR Represses Daptomycin Production through Both Direct and Cascade Mechanisms in Streptomyces roseosporus
Source: Antibiotics (Basel). 2022 Aug 5;11(8):1065. doi: 10.3390/antibiotics11081065 (PMC9404778; doi:10.3390/antibiotics11081065)
Supplement: Supplementary file 1 [file antibiotics-11-01065-s001.zip]

Archive with 1 entries (1 files):
- antibiotics-1818174-supplementary.pdf
